# Supplementary material for: Integrated physiological and metabolomic responses reveal mechanisms of Cd tolerance and detoxification in kenaf (Hibiscus cannabinus L.) under Cd stress
Source: Front Plant Sci. 2024 Aug 8;15:1332426. doi: 10.3389/fpls.2024.1332426 (PMC11340530; doi:10.3389/fpls.2024.1332426)
Supplement: Supplementary file 2 [file DataSheet_2.xlsx]

## Sheet: Diff metabolites LT0 Vs LT100
Supplementary File 1. Differential metabolites in LT0 Vs LT100 treatment group. Yellow-marked metabolites exhibited shared accumulation with the LT0 Vs LT400 group.
Mode	Adducts	Metabolite	Retention time(min)	Formula	VIP	fc	Log2FC	pvalue	LT0_R1	LT0_R2	LT0_R3	LT100_R1	LT100_R2	LT100_R3	Up/down
neg	M-H	N-Acetyl-proline	2.39842	C7H11NO3	1.00344	1.29392	0.371747	0.0120171	916204	1.11769e+06	989940	1.31502e+06	1.241e+06	1.35658e+06	up
neg	M-H	Palatinose	0.789667	C12H22O11	3.65293	1.95925	0.970301	0.00392864	3.49715e+06	3.96445e+06	4.10327e+06	7.40161e+06	8.64276e+06	6.61408e+06	up
pos	M+H, M+NH4, M+H-H2O	Tulipalin A	0.787967	C5H6O2	1.69415	1.83947	0.879289	0.000473008	985817	843428	926589	1.65461e+06	1.80872e+06	1.60595e+06	up
neg	M+FA-H	5-O-Cinnamoylquinic acid	4.83545	C16H18O7	1.51358	1.17775	0.236034	0.0123959	3.84288e+06	3.92793e+06	3.94757e+06	4.28634e+06	4.77218e+06	4.7428e+06	up
pos	M+H-2H2O, M+H, M+K, M+H-H2O	Neoagarobiose	0.787967	C12H20O10	1.62865	2.3845	1.25369	0.00498604	462069	481100	685633	1.16372e+06	1.52071e+06	1.19945e+06	up
pos	M+CH3OH+H	Lawsone	6.15742	C10H6O3	1.32716	1.97496	0.981827	0.0431799	571446	560380	695942	816818	1.47618e+06	1.31678e+06	up
pos	M+H-H2O	4-Hydroxycinnamic acid	5.09967	C9H8O3	1.72373	2.38943	1.25667	0.00340079	586982	580412	603032	1.36157e+06	1.65849e+06	1.21025e+06	up
neg	M+FA-H	Levulinic acid	1.18857	C5H8O3	1.31729	2.44269	1.28847	0.00278843	338552	288279	366450	778213	940746	707315	up
neg	M-H	Citrate	1.01098	C6H8O7	11.9263	1.80407	0.851259	0.000490721	5.02315e+07	4.12193e+07	5.24916e+07	8.38483e+07	8.86593e+07	8.71751e+07	up
neg	M-H	Succinic acid	1.34623	C4H6O4	2.19989	1.78868	0.838893	0.0453879	1.75331e+06	1.33245e+06	2.97635e+06	3.67644e+06	3.14543e+06	4.0213e+06	up
pos	M+H-H2O, M+H	L-glutamic acid	0.759433	C5H9NO4	4.57063	2.28256	1.19065	0.00898355	4.38545e+06	4.53329e+06	4.75028e+06	1.12372e+07	1.19779e+07	7.98529e+06	up
neg	M-H, M+Na-2H	Gluconic acid	0.770367	C6H12O7	3.49876	1.57708	0.657257	0.00141397	5.69823e+06	5.39942e+06	5.94385e+06	9.63442e+06	8.94413e+06	8.29728e+06	up
pos	M+H, 2M+H	Betaine	0.7687	C5H11NO2	2.18332	1.69957	0.765167	0.00583243	1.7367e+06	1.978e+06	2.07558e+06	3.08517e+06	3.74001e+06	3.01578e+06	up
pos	M+H, M+NH4, M+H-2H2O	Ascorbic acid	0.91825	C6H8O6	2.48795	2.85144	1.51169	0.00287817	490250	1.28076e+06	1.0145e+06	2.79193e+06	2.39659e+06	2.75418e+06	up
neg	M+Cl	D-altrofurano-heptulose-3	0.760583	C7H14O7	1.2884	2.4419	1.288	0.00126094	306576	307507	315484	777161	840077	652670	up
neg	M+FA-H	Eugenin	4.13538	C11H10O4	1.05546	12.655	3.66163	0.00600574	25856.7	25598	26983.6	430856	329326	232453	up
neg	M+Cl	trehalose	0.789667	C12H22O11	6.97141	2.32678	1.21833	0.0161526	9.02328e+06	1.09326e+07	1.17274e+07	3.09489e+07	1.92813e+07	2.34899e+07	up
pos	M+H	D-Pipecolic acid	0.907917	C6H11NO2	2.33699	13.4557	3.75015	0.00280917	118795	127267	114691	1.56399e+06	2.03836e+06	1.25185e+06	up
pos	M+Na	Ganoderic acid F	14.3998	C32H42O9	1.57732	1.93842	0.954879	0.0135859	488876	975748	829061	1.63835e+06	1.48403e+06	1.32373e+06	up
neg	M+Cl	Raffinose	0.770367	C18H32O16	1.98455	8.3099	3.05483	0.00156787	88465.2	178450	167842	1.47183e+06	1.03313e+06	1.10783e+06	up
neg	M-H2O-H	Swertiamarin	4.57228	C16H22O10	1.10425	3.63888	1.86349	0.00913667	94989.4	151814	167751	389530	477183	641802	up
neg	M-H, 2M+Hac-H	Azelaic acid	6.48735	C9H16O4	1.07539	0.75031	-0.414442	0.0160984	1.32026e+06	1.52497e+06	1.24591e+06	1.00089e+06	1.01301e+06	1.05571e+06	down
neg	M-H, M+K-2H, M+Na-2H, M-H2O-H	(-)-Hydroxycitric acid lactone	0.711767	C6H6O7	4.8538	0.914024	-0.129696	0.0449685	9.1573e+07	8.58467e+07	8.85983e+07	8.2828e+07	7.69296e+07	8.33893e+07	down
neg	M-H	Cryptochlorogenic acid	4.63928	C16H18O9	10.1101	0.783655	-0.35171	0.0024679	1.31678e+08	1.37653e+08	1.23279e+08	1.02185e+08	1.02959e+08	1.02527e+08	down
neg	M-2H, M-H	Monnieriside A	1.6493	C16H18O10	1.49875	0.70275	-0.508916	0.0117863	2.2454e+06	2.42529e+06	2.03005e+06	1.72514e+06	1.38542e+06	1.59839e+06	down
neg	M-H2O-H, M-H	DL-threo-beta-Methylaspartic acid	0.760583	C5H9NO4	1.22927	0.867927	-0.204354	0.0115934	3.43144e+06	3.31357e+06	3.516e+06	3.13642e+06	2.8817e+06	2.8877e+06	down
neg	M-H2O-H, M-H	D-Aspartic acid	0.74075	C4H7NO4	1.19725	0.513313	-0.962088	0.0124141	1.05949e+06	739222	822978	482775	455322	407654	down
neg	M-H	DL-Glutamine	0.7508	C5H10N2O3	1.09547	0.449978	-1.15207	0.00537576	639105	588332	594223	273289	171494	374924	down
neg	M-H	ADP	1.16683	C10H15N5O10P2	1.23834	0.291022	-1.7808	0.000545455	578591	606158	556703	173561	100490	232750	down
neg	M-H	Kaempferol-3-O-beta-glucopyranosyl-7-O-alpha-rhamnopyranoside	5.40342	C27H30O15	4.87962	0.65622	-0.607749	0.00236504	2.00056e+07	1.91906e+07	1.78648e+07	1.25068e+07	1.12206e+07	1.37171e+07	down
pos	M+2H, M+H	L(-)-Glutathione	0.98315	C20H32N6O12S2	2.2368	0.572596	-0.80441	0.00395985	3.55863e+06	3.45653e+06	2.81772e+06	1.82597e+06	1.85597e+06	1.94832e+06	down
pos	M+H	Guanine	0.889433	C5H5N5O	1.84991	0.534225	-0.90448	0.00314958	2.07943e+06	1.7607e+06	2.22903e+06	1.05995e+06	998971	1.18338e+06	down
pos	M+H, M+K, 2M+H, M+H-H2O	glutathione	0.994433	C10H17N3O6S	6.72078	0.701739	-0.510995	0.0117845	4.24579e+07	4.71966e+07	4.38267e+07	3.49655e+07	2.60404e+07	3.2663e+07	down
neg	M-H, 2M-H	3-O-Caffeoylquinic acid	4.99903	C16H18O9	7.08558	0.756934	-0.401761	0.00126051	5.43655e+07	5.59401e+07	5.50455e+07	3.89563e+07	4.17427e+07	4.44608e+07	down
neg	M-H2O-H	Taxifolin 7-rhamnoside	7.03473	C21H22O11	1.09843	0.528547	-0.919896	0.0194152	904369	814345	599870	428179	343011	454291	down
neg	M-H2O-H	Andrographolide	11.8717	C20H30O5	1.36343	0.648004	-0.625925	0.00157434	1.57028e+06	1.43163e+06	1.3479e+06	937836	912862	967997	down
neg	M-H, 2M-H, M+Cl	carnosol	10.8389	C20H26O4	1.02179	0.623945	-0.68051	0.000130429	772738	727573	721652	456608	447607	482167	down
neg	M-H	UDP-L-rhamnose	1.1337	C15H24N2O17P2	1.28019	0.265488	-1.91328	0.000721616	598188	554610	662726	143303	229028	109669	down

## Sheet: Diff metabolites LT0 Vs LT400
Supplementary File 1. Differential metabolites in LT0 Vs LT400 treatment group. Yellow-marked metabolites exhibited shared accumulation with the LT0 Vs LT100 group.
Mode	Adducts	Metabolite	Retention time(min)	Formula	VIP	fc	Log2FC	pvalue	LT0_R1	LT0_R2	LT0_R3	LT400_R1	LT400_R2	LT400_R3	Up/down
neg	M-H	N-Acetyl-proline	2.39842	C7H11NO3	2.23035	2.1104	1.07752	7.18415e-05	916204	1.11769e+06	989940	2.14711e+06	2.06756e+06	2.16684e+06	up
neg	M-H	Palatinose	0.789667	C12H22O11	3.33824	1.69717	0.763134	0.0086712	3.49715e+06	3.96445e+06	4.10327e+06	5.83032e+06	7.57735e+06	6.21991e+06	up
neg	M-H	D-phenylalanine	1.96555	C9H11NO2	3.74828	1.41141	0.497135	0.0170298	7.09991e+06	9.42411e+06	7.80084e+06	1.23438e+07	1.13511e+07	1.06374e+07	up
pos	M+H, M+NH4, M+H-H2O	Tulipalin A	0.787967	C5H6O2	2.18877	2.22509	1.15387	0.00134177	985817	843428	926589	1.78436e+06	2.23793e+06	2.1097e+06	up
pos	M+H-2H2O, M+H, M+K, M+H-H2O	Neoagarobiose	0.787967	C12H20O10	1.24265	1.79408	0.843247	0.0411265	462069	481100	685633	743859	1.17911e+06	999241	up
neg	M-H	D-Tryptophan	3.8551	C11H12N2O2	3.98361	1.54884	0.631184	0.0424227	6.82964e+06	8.01063e+06	8.0671e+06	1.03689e+07	1.45597e+07	1.05512e+07	up
pos	M+H-H2O	4-Hydroxycinnamic acid	5.09967	C9H8O3	1.42702	1.88524	0.914747	0.0248969	586982	580412	603032	1.41077e+06	960850	966057	up
neg	M+FA-H	Glycoborinine	6.8146	C18H16NO2	5.36404	1.715	0.77821	0.0350416	1.15176e+07	9.84018e+06	1.00507e+07	2.18067e+07	1.82993e+07	1.37596e+07	up
neg	M+FA-H	Delta-Gluconolactone	0.789667	C6H10O6	1.57703	1.61618	0.692588	0.0211785	1.05514e+06	1.05002e+06	841610	1.7311e+06	1.74106e+06	1.29036e+06	up
neg	M+FA-H	Levulinic acid	1.18857	C5H8O3	1.4058	2.41759	1.27357	0.00545078	338552	288279	366450	883365	883086	634898	up
pos	M+H-H2O, M+H	L-glutamic acid	0.759433	C5H9NO4	4.73531	2.1227	1.0859	4.04812e-05	4.38545e+06	4.53329e+06	4.75028e+06	9.22908e+06	9.73477e+06	1.00514e+07	up
pos	M+H-H2O, M+H, M+H-2H2O	17-hydroxyestr-4-en-3-one	9.60873	C18H26O2	1.21968	1.43097	0.516995	0.0041282	928365	790158	808570	1.121e+06	1.22802e+06	1.26718e+06	up
neg	M+FA-H	Glycolaldehyde dimer	0.770367	C4H8O4	2.48633	1.68806	0.75537	0.00545424	1.91578e+06	2.1474e+06	2.41326e+06	4.10043e+06	3.35605e+06	3.47616e+06	up
neg	M+FA-H	Skimmin	3.71772	C15H16O8	1.35206	1.30531	0.384387	0.0431453	1.398e+06	1.83126e+06	1.45237e+06	1.97774e+06	1.9203e+06	2.21292e+06	up
neg	M-H, M+Na-2H	Gluconic acid	0.770367	C6H12O7	3.17197	1.46595	0.551836	0.0176822	5.69823e+06	5.39942e+06	5.94385e+06	7.04243e+06	8.69418e+06	9.24538e+06	up
pos	M+H, M+CH3OH+H	Piperidine	1.03057	C5H11N	1.77615	1.52229	0.606244	0.048429	1.40482e+06	1.78258e+06	1.86054e+06	2.00522e+06	2.88897e+06	2.79025e+06	up
neg	M+Cl	D-altrofurano-heptulose-3	0.760583	C7H14O7	1.55305	2.82202	1.49673	0.00126705	306576	307507	315484	969207	738496	915552	up
neg	M+FA-H	Eugenin	4.13538	C11H10O4	1.06786	11.0791	3.46976	0.00286041	25856.7	25598	26983.6	330463	329742	208819	up
neg	M+Cl	trehalose	0.789667	C12H22O11	8.04017	2.46924	1.30407	0.00920684	9.02328e+06	1.09326e+07	1.17274e+07	3.2034e+07	2.50888e+07	2.1111e+07	up
pos	M+Na	Ganoderic acid F	14.3998	C32H42O9	2.53578	3.10039	1.63245	0.025929	488876	975748	829061	3.16752e+06	2.30221e+06	1.64158e+06	up
neg	M+Cl	Raffinose	0.770367	C18H32O16	2.2155	10.1855	3.34844	0.0331104	88465.2	178450	167842	649141	1.81194e+06	1.96712e+06	up
neg	M-H, 2M+Hac-H	Azelaic acid	6.48735	C9H16O4	1.1401	0.735953	-0.442315	0.0195621	1.32026e+06	1.52497e+06	1.24591e+06	1.03279e+06	1.06527e+06	912827	down
neg	M-H	Cryptochlorogenic acid	4.63928	C16H18O9	10.2054	0.797198	-0.32699	0.014756	1.31678e+08	1.37653e+08	1.23279e+08	9.67808e+07	1.02594e+08	1.13612e+08	down
neg	M+FA-H	Crenulatin	3.94402	C11H20O6	1.66158	0.667167	-0.58388	0.0176733	2.28318e+06	2.26163e+06	1.92362e+06	1.68937e+06	1.19402e+06	1.43213e+06	down
neg	M-H	DL-Glutamine	0.7508	C5H10N2O3	1.09201	0.548721	-0.865857	0.00104775	639105	588332	594223	279951	374521	345111	down
neg	M-H	ADP	1.16683	C10H15N5O10P2	1.32016	0.297195	-1.75052	0.00228215	578591	606158	556703	226466	58282.4	232803	down
pos	M+H	Mulberrofuran M	4.01985	C9H10ClNO2	1.31917	0.676618	-0.563586	0.00822387	1.21661e+06	1.32947e+06	1.37007e+06	737091	970607	942042	down
neg	M-H	Kaempferol-3-O-beta-glucopyranosyl-7-O-alpha-rhamnopyranoside	5.40342	C27H30O15	4.72767	0.713959	-0.486086	0.0104071	2.00056e+07	1.91906e+07	1.78648e+07	1.38511e+07	1.16936e+07	1.51945e+07	down
pos	M+H	Guanine	0.889433	C5H5N5O	1.95562	0.522843	-0.935549	0.0300638	2.07943e+06	1.7607e+06	2.22903e+06	556229	1.41607e+06	1.20092e+06	down
neg	M+K-2H	Asperuloside	4.68677	C18H22O11	1.01191	0.408709	-1.29085	0.00274175	373725	363576	444363	129163	144526	209268	down
pos	M+H	Dioctyl Phthalate	14.8034	C24H38O4	1.36241	0.748704	-0.417533	0.0351203	1.95853e+06	1.68472e+06	1.98312e+06	1.19528e+06	1.59678e+06	1.42042e+06	down
pos	M+H, M+K, 2M+H, M+H-H2O	glutathione	0.994433	C10H17N3O6S	8.97554	0.568229	-0.815456	0.00396943	4.24579e+07	4.71966e+07	4.38267e+07	2.72637e+07	1.95763e+07	2.90079e+07	down
neg	M-H, 2M-H	3-O-Caffeoylquinic acid	4.99903	C16H18O9	5.97277	0.833735	-0.262339	0.0269701	5.43655e+07	5.59401e+07	5.50455e+07	4.1038e+07	4.67089e+07	5.01121e+07	down
neg	3M-H	3-Methyladipic acid	4.92847	C7H12O4	1.33466	0.612062	-0.708251	0.00726139	1.19422e+06	1.03793e+06	1.02227e+06	565032	646341	780534	down
neg	M-H2O-H	Andrographolide	11.8717	C20H30O5	1.6308	0.576824	-0.793797	0.0010254	1.57028e+06	1.43163e+06	1.3479e+06	782051	838850	888173	down
neg	M-H, 2M-H, M+Cl	carnosol	10.8389	C20H26O4	1.25542	0.520178	-0.942922	3.76937e-05	772738	727573	721652	372244	384744	398829	down
neg	M-H	UDP-L-rhamnose	1.1337	C15H24N2O17P2	1.15935	0.480966	-1.05599	0.00361271	598188	554610	662726	371484	260691	241030	down
